# Supplementary material for: Remodeling of the Dermal Extracellular Matrix in a Tissue-Engineered Psoriatic Skin Model by n-3 Polyunsaturated Fatty Acids
Source: Biomedicines. 2022 May 6;10(5):1078. doi: 10.3390/biomedicines10051078 (PMC9138383; doi:10.3390/biomedicines10051078)
Supplement: Supplementary file 1 [file biomedicines-10-01078-s001.zip]

Archive with 1 entries (1 files):
- biomedicines-1705864-SI.pdf
